# Supplementary material for: A Novel RHS1 Locus in Rice Attributes Seed-Pod Shattering by the Regulation of Endogenous S-Nitrosothiols
Source: Int J Mol Sci. 2022 Oct 30;23(21):13225. doi: 10.3390/ijms232113225 (PMC9655508; doi:10.3390/ijms232113225)
Supplement: Supplementary file 1 [file ijms-23-13225-s001.zip]

Archive with 5 entries (5 files):
- Supplementary Figure S1.tif
- Supplementary figure S2.tif
- Supplementary Figure S3.tif
- Supplementary Figure S4.tiff
- Supplementary file S1-final.pdf
